# Supplementary material for: Identification and Characterization of p300-Mediated Lysine Residues in Cardiac SERCA2a
Source: Int J Mol Sci. 2023 Feb 9;24(4):3502. doi: 10.3390/ijms24043502 (PMC9959367; doi:10.3390/ijms24043502)
Supplement: Supplementary file 1 [file ijms-24-03502-s001.zip]

Archive with 1 entries (1 files):
- ijms-2142986-supplementary.pdf
